# Supplementary material for: Influence of Alkyl Chain Length on Thermal Properties, Structure, and Self-Diffusion Coefficients of Alkyltriethylammonium-Based Ionic Liquids
Source: Int J Mol Sci. 2021 May 31;22(11):5935. doi: 10.3390/ijms22115935 (PMC8198313; doi:10.3390/ijms22115935)
Supplement: Supplementary file 1 [file ijms-22-05935-s001.zip]

Archive with 1 entries (1 files):
- ijms-1231837-supplementary.pdf
